# Supplementary material for: Succession of Intestinal Microbial Structure of Giant Pandas (Ailuropoda melanoleuca) during Different Developmental Stages and Its Correlation with Cellulase Activity
Source: Animals (Basel). 2021 Aug 10;11(8):2358. doi: 10.3390/ani11082358 (PMC8388744; doi:10.3390/ani11082358)
Supplement: Supplementary file 1 [file animals-11-02358-s001.zip]

Archive with 1 entries (1 files):
- animals-1188372-supplementary.pdf
